# Supplementary material for: Distribution pattern of mesangial C4d deposits as predictor of kidney failure in IgA nephropathy
Source: PLoS One. 2021 Jun 3;16(6):e0252638. doi: 10.1371/journal.pone.0252638 (PMC8174712; doi:10.1371/journal.pone.0252638)
Supplement: S1 File — (XLSX) [file pone.0252638.s003.xlsx]

## Sheet: data cell by variable and code
HN	SIDy	SNo	Sex	Age	S_scler	Mesan	Endo	Arteriole	Arteriole_gr	Artery	Artery_gr	GlobalSclerosis	IF	IF3	Cr	F_eGFR	F_eGFR_gr	HT	U_prot	U_prot_1g	nephrotic	C4d	F_D	S_G	Time_O_mo	s_LT15_f	LT15_mo_f	s_PD50_f	PD50_mo_f	s_LT15PD50_f	LT15PD50_mo_f	Crescent	Crescent_01	Crescent_02	Crescent_0_1or2	SBP	DBP
1157458	7	18353	1	57	0	1	1	2	2	1	1	1	2	2	0.9	94.37	2	1	1.32	2	1	1	1	0		0	29.4215	0	29.4215	0	29.4215	5.88235	1	0	1	150	90
2020675	7	6864	2	38	0	1	0	0	1	1	1	0	1	1	0.9	107.23	2	0	0.12	1	1	1	1	1	60	0	70.5455	0	70.5455	0	70.5455	0	0	0	0	130	70
2134962	11	12068	2	62	1	1	1	0	1	0	1	1	1	1	0.83	93.95	2	1	2.65	2	1	2				0	28.4298	0	28.4298	0	28.4298	0	0	0	0	150	90
2445494	9	5516	2	36	1	1	1	0	1	0	1	1	1	1	1.1	85.51	2	1	1.28	2	1	1	0	0	60	0	56.2645	0	56.2645	0	56.2645	3.57143	1	0	1	150	100
2660034	9	4992	2	19	1	1	1	0	1	0	1	1	1	1	1	108.62	2	0	0.9	1	1	2			60	0	54.6116	0	54.6116	0	54.6116	0	0	0	0	120	70
2772281	7	15642	1	48	1	1	0	1	1	2	2	0	1	1	3.3	20.83	1	0	3.24	2	2	1	0	1	24	1	22.0496	1	25.9835	1	22.0496	0	0	0	0	120	80
2775920	6	2999	2	33	1	1	1	0	1	0	1	1	1	1	1.3	71.28	2	0	0.78	1	1	2			60	0	89.8182	1	62.5124	1	62.5124	0	0	0	0	110	60
2778862	10	13235	1	54	1	1	0	2	2	2	2	1	2	2	2.3	30.82	1	0	0.73	1	1	1	1	1	24	1	21.3554	1	21.3554	1	21.3554	0	0	0	0	138	71
2860964	7	547	2	36	0	1	1	0	1	1	1	0	1	1	0.7	120.56	2	1	1.2	2	1	2			60	0	81.157	0	81.157	0	81.157	0	0	0	0	140	80
2871579	6	15789	1	16	0	1	0	0	1	0	1	0	1	1	0.5	160.04	2	0	0.55	1	1	2			60	0	47.1736	0	47.1736	0	47.1736	0	0	0	0	120	80
2880630	11	12271	1	59	1	1	0	2	2	1	1	1	2	2	1.89	37.95	1	1	4.11	2	2	2			60	0	41.6529	0	41.6529	0	41.6529	0	0	0	0	159	87
2890152	10	4539	2	56	1	1	1	0	1	0	1	1	1	1	1.5	51.06	1	0	1.28	2	1	1	1	1	60	0	44.1322	0	44.1322	0	44.1322	42.1053	0	2	1	130	80
2895586	10	1213	2	39	1	1	0	1	1	1	1	1	1	1	0.8	112.34	2	0	1.14	2	1	1	0	0		0	46.9091	0	46.9091	0	46.9091	4.7619	1	0	1	110	80
2988473	7	8837	2	46	1	1	1	1	1	1	1	1	2	2	1.9	41.21	1	0	5.2	2	2	1	1	1	12	1	7.1405	1	7.1405	1	7.1405	0	0	0	0	120	70
3048078	8	1713	2	30	0	1	0	2	2	1	1	1	2	2	1.3	73.17	2	0	5	2	2	1	0	0	60	0	70.0496	1	58.0496	1	58.0496	0	0	0	0	110	70
3051068	6	1250	2	44	1	1	0	2	2	3	2	1	2	2	1.5	55.55	1	1	0.657	1	1	1	1	0		0	35.2066	0	35.2066	0	35.2066	0	0	0	0	140	90
3053036	7	3335	2	32	1	1	0	1	1	2	2	0	1	1	0.8	118.06	2	1	1.92	2	1	2			60	0	59.8678	0	59.8678	0	59.8678	0	0	0	0	140	80
3081825	10	3083	2	31	1	1	1	1	1	0	1	1	1	1	1.1	88.65	2	1	1.53	2	1	1	1	0	60	0	44.2314	0	44.2314	0	44.2314	10.5263	1	0	1	140	90
3096673	9	8952	2	45	0	1	1	2	2	1	1	1	3	2		5.8	1	1	2.27	2	1	1	1	0												170	90
3142934	6	6593	2	59	1	1	0	3	2	1	1	1	3	2	2.4	27.99	1	1				1	0	0												140	90
3149938	7	3518	1	51	0	1	1	0	1	0	1	1	1	1	1.2	69.24	2	1	3.78	2	2	1	0	1	60	0	80.7934	0	80.7934	0	80.7934	0	0	0	0	140	90
3165601	8	1365	2	40	1	0	0	1	1	2	2	1	3	2	1.2	75.16	2	0	1.36	2	1	1	0	1		0	1.52066	0	1.52066	0	1.52066	0	0	0	0	105	62
3279759	7	12573	2	34	0	1	1	1	1	1	1	0	1	1	1.3	71.07	2	1	0.51	1	1	1	0	0	60	0	73.2562	0	73.2562	0	73.2562	0	0	0	0	160	90
3289279	10	12065	1	61	1	1	0	1	1	2	2	1	3	2	2	34.76	1	1	4	2	2	1	0	1	60	0	41.157	0	41.157	0	41.157	0	0	0	0	160	80
3307386	6	9870	1	43	0	1	0	1	1	1	1	1	1	1	1.2	73.42	2	0	10.22	2	2	1	1	0		0	22.1157	0	22.1157	0	22.1157	0	0	0	0	120	80
3391245	10	15582	2	56	1	1	0	1	1	0	1	1	1	1	1.2	66.86	2	1	0.79	1	1	2				0	35.6033	0	35.6033	0	35.6033	0	0	0	0	140	80
3421780	11	7988	2	48	1	1	0	2	2	2	2	1	1	1	0.92	97.71	2	1				1	0	0		0	29.0248	0	29.0248	0	29.0248	0	0	0	0	150	90
3454960	7	5896	2	31	0	1	0	2	2	2	2	1	1	1	0.8	118.8	2	0	0.28	1	1	2			60	0	23.405	0	23.405	0	23.405	0	0	0	0	110	70
3460834	6	10490	2	29	0	1	1	1	1	0	1	0	1	1	0.5	146.4	2	0	1.43	2	1	2				0	32.5289	0	32.5289	0	32.5289	0	0	0	0	110	80
3463901	7	2938	1	31	0	0	1	1	1	0	1	1	1	1	1.5	60.74	2	1	1.44	2	1	2			60	0	82.0496	0	82.0496	0	82.0496	0	0	0	0	150	100
3475271	12	4038	2	43	1	1	1	1	1	0	1	1	1	1	1.7	48.28	1	0	2	2	1	1	1	1	60	0	34.314	0	34.314	0	34.314	0	0	0	0	126	77
3476488	7	4467	2	77	1	1	1	2	2	2	2	1	3	2	2.5	23.71	1	1	6.93	2	2	1	1	1	12	1	1.78512	1	2.47934	1	1.78512	0	0	0	0	145	70
3537578	9	4408	2	32	1	1	0	0	1	0	1	0	1	1	0.8	117.81	2	0	1	2	1	2			60	0	56.2314	0	56.2314	0	56.2314	0	0	0	0	120	70
3569170	12	19916	2	21	1	1	0	1	1	0	1	0	1	1	0.69	134.91	2	0	2.1	2	1	1	1	0		0	10.876	0	10.876	0	10.876	0	0	0	0	130	84
3570357	6	6503	2	45	0	1	0	1	1	0	1	0	1	1	1.5	55.15	1	0	3.03	2	2	1	0	0	60	0	88.1322	0	88.1322	0	88.1322	0	0	0	0	120	80
3580942	11	17498	1	36	1	1	0	1	1	1	1	0	2	2	1.34	67.3	2	0	1.81	2	1	1	1	1		0	5.58678	0	5.58678	0	5.58678	0	0	0	0	110	70
3612483	6	2564	2	30	1	1	0	0	1	1	1	1	1	1	0.8	119.67	2	0	1.26	2	1	1	1	0	60	0	93.3554	1	93.3554	1	93.3554	0	0	0	0	110	60
3634567	10	17680	2	30	1	1	1	1	1	0	1	1	3	2	2.1	40.13	1	1	0.71	1	1	1	1	1	60	0	35.9008	0	35.9008	0	35.9008	0	0	0	0	160	100
3698570	11	16012	2	24	0	0	0	2	2	2	2	1	3	2	2.69	31.64	1	1				2			24	1	9.81818	1	9.81818	1	9.81818	0	0	0	0	148	109
3702026	9	16580	2	33	1	1	0	1	1	1	1	1	2	2	1	98	2	0	4.01	2	2	2			60	0	48.1322	0	48.1322	0	48.1322	25	1	0	1	130	90
3736185	9	13860	1	57	1	1	0	3	2	1	1	1	2	2	1.5	50.64	1	1	2.47	2	1	1	1	0		0	26.4463	0	26.4463	0	26.4463	0	0	0	0	140	90
3850528	6	2232	2	33	1	1	0	1	1	1	1	1	1	1	0.8	116.74	2	1	1.99	2	1	1	1	1	60	0	92.0331	0	92.0331	0	92.0331	3.84615	1	0	1	150	80
3890103	7	19503	1	24	1	1	0	0	1	0	1	0	3	2	1.3	131.86	2	1	2.5	2	1	2			60	0	72.2314	0	72.2314	0	72.2314	0	0	0	0	140	90
3890264	6	11439	2	26	1	1	0	0	1	0	1	1	3	2		5.1	1	1	1.3	2	1	1	1	1												160	90
3951535	6	6310	1	27	1	1	0	0	1	1	1	1	1	1	1.3	74.54	2	0	1.97	2	1	2			60	0	90.876	0	90.876	0	90.876	0	0	0	0	120	80
3967445	7	5897	2	35	1	1	1	2	2	2	2	1	1	1	0.9	109.64	2	0	1.33	2	1	1	0	0		0	78.9421	1	48.6281	1	48.6281	0	0	0	0	90	50
3980685	7	15862	1	34	1	1	0	1	1	1	1	1	1	1	0.8	116.34	2	0	1.35	2	1	2			60	0	71.2066	1	71.2066	1	71.2066	0	0	0	0	120	80
3982422	6	7377	2	24	1	1	0	0	1	0	1	1	1	1	0.5	151.42	2	0	0.2	1	1	1	1	1	60	0	85.5868	0	85.5868	0	85.5868	0	0	0	0	110	70
3983898	9	2347	2	55	1	1	0	1	1	0	1	1	2	2	1.4	55.87	1	0	0.43	1	1	2			60	0	57.9835	0	57.9835	0	57.9835	6.25	1	0	1	110	70
3989843	6	9769	2	35	1	1	1	2	2	2	2	1	2	2	1.7	51.08	1	0	1.85	2	1	1	1	0	60	1	67.2397	1	34.8099	1	34.8099	0	0	0	0	130	70
3998551	6	9094	1	35	0	1	1	1	1	0	1	1	3	2	4.3	16.59	1	1	3.86	2	2	2			60	0	89.9504	0	89.9504	0	89.9504	60	0	2	1	140	90
4005312	6	10216	1	36	0	1	0	0	1	0	1	0	1	1	1.5	58.81	1	0	4.07	2	2	2				0	20.2975	0	20.2975	0	20.2975	0	0	0	0	120	80
4010905	7	3395	1	47	0	1	1	2	2	3	2	1	3	2	1.7	46.81	1	0	0.83	1	1	2			36	1	39.0744	1	36.1322	1	36.1322	11.1111	1	0	1	130	70
4017142	6	12510	1	53	0	1	0	1	1	1	1	1	1	1		6	1	1	0.96	1	1	1	0	0												140	90
4022665	6	14155	1	34	0	1	0	1	1	1	1	1	3	2	1.7	51.34	1	0	1.53	2	1	1	0	1	60	0	63.7355	0	63.7355	0	63.7355	33.3333	0	2	1	130	80
4048312	6	18042	2	32	1	1	0	1	1	2	2	1	3	2		12.8	1	1	2.94	2	1	1	1	1												180	100
4067886	7	2855	1	26	1	1	1	1	1	0	1	1	2	2	1.1	91.75	2	0	3	2	2	1	0	0		1	44.8926	1	44.8926	1	44.8926	7.14286	1	0	1	120	80
4075580	7	12631	2	43	0	1	0	0	1	9	9	1	1	1	2.8	26.43	1	1	0.89	1	1	1	0	0	48	1	42.7769	1	49.9174	1	42.7769	0	0	0	0	140	90
4080251	10	4558	1	46	0	1	0	1	1	1	1	1	1	1	1.2	71.76	2	0	2.8	2	1	1	1	0	60	0	43.7686	0	43.7686	0	43.7686	0	0	0	0	130	80
4081053	7	7787	1	19	1	1	0	0	1	0	1	0	1	1	0.9	122.66	2	0	0.41	1	1	2			60	0	76.562	0	76.562	0	76.562	0	0	0	0	120	70
4088690	7	5950	2	47	1	1	0	3	2	3	2	1	3	2	2.3	32.46	1	0	7.7	2	2	1	1	0	60	1	63.1074	1	59.405	1	59.405	0	0	0	0	110	60
4091023	7	14349	1	32	0	1	0	2	2	2	2	1	1	1	1.1	87.84	2	1	0.56	1	1	2			60	0	66.314	0	66.314	0	66.314	0	0	0	0	140	90
4092523	8	14202	2	33	1	1	0	1	1	0	1	0	1	1	0.7	123.16	2	0	0.71	1	1	1	1	0	60	0	60.4628	0	60.4628	0	60.4628	0	0	0	0	120	80
4101031	7	8141	1	19	0	1	0	0	1	0	1	0	1	1	1.1	96.49	2	0	0.67	1	1	2				0	23.1405	0	23.1405	0	23.1405	0	0	0	0	120	80
4105548	7	9208	1	69	0	1	0	2	2	3	2	1	3	2		7.7	1	1	5.77	2	2	2														140	80
4130107	8	4281	1	28	1	1	0	0	1	0	1	0	1	1	1	101.85	2	0	0.7	1	1	2				0	0.859504	0	0.859504	0	0.859504	6.66667	1	0	1	120	80
4134427	7	14390	1	30	0	1	0	3	2	3	2	1	3	2		5.2	1	1				1	1	1												140	90
4142670	7	16301	1	36	0	1	0	1	1	1	1	1	2	2	1.9	44.22	1	0	2.44	2	1	1	1	0	60	0	72.7273	0	72.7273	0	72.7273	0	0	0	0	130	80
4144472	7	16781	2	30	1	1	0	1	1	2	2	1	3	2		8.2	1	1	3.54	2	2	1	1	1												170	100
4148187	12	10790	2	41	1	1	1	1	1	2	2	1	2	2	2.68	28.26	1	1	0.97	1	1	1	1	1	60	1	19.2397	1	19.2397	1	19.2397	0	0	0	0	148	80
4154717	7	17897	1	29	1	1	1	3	2	3	2	1	3	2		12.9	1	1	1.07	2	1	1	0	1												140	80
4157652	7	17894	1	20	1	1	0	2	2	2	2	1	3	2	4.4	17.92	1	1	2.76	2	1	1	0	1	24	1	22.9421	1	22.9421	1	22.9421	0	0	0	0	140	90
4157681	7	18026	2	33	0	0	0	2	2	1	1	1	3	2		18.5	1	1	5.13	2	2	1	0	1												160	80
4171017	9	20631	2	26	0	0	0	2	2	0	1	1	1	1	0.8	123	2	0	0.343	1	1	1	0	0	60	0	46.8099	0	46.8099	0	46.8099	0	0	0	0	130	90
4192063	8	4229	1	40	0	1	1	1	1	0	1	1	2	2	2.5	30.94	1	0	2.7	2	1	1	0	0								0	0	0	0	131	96
4195667	8	5064	1	25	1	1	1	1	1	0	1	1	1	1	0.9	117.55	2	0	1.34	2	1	2										0	0	0	0	130	80
4197408	8	8029	2	31	0	1	0	1	1	1	1	1	3	2	3.6	21.2	1	0	1.14	2	1	2				0	63.3388	0	63.3388	0	63.3388	0	0	0	0	110	80
4211340	12	6394	1	35	1	1	1	1	1	0	1	1	2	2	3.85	19.02	1	0	1.91	2	1	1	1	0	12	1	0.264463	1	9.32231	1	0.264463	13.3333	1	0	1	115	68
4215132	8	8788	1	30	0	1	0	1	1	1	1	1	1	1	2.4	34.78	1	0	2.3	2	1	2			60	0	63.9008	0	63.9008	0	63.9008	0	0	0	0	120	70
4221714	8	10282	2	68	0	1	1	1	1	2	2	1	2	2	2	33.19	1	1	0.82	1	1	1	0	0	24	1	28.4298	1	28.4298	1	28.4298	27.2727	0	2	1	150	90
4242382	8	15673	2	35	0	1	0	1	1	2	2	1	1	1	1.2	77.77	2	0	0.01	1	1	1	1	0	60	0	28.6281	0	28.6281	0	28.6281	0	0	0	0	110	70
4259555	9	17015	1	48	1	1	0	1	1	2	2	0	1	1	1.2	70.82	2	1	2.84	2	1	2			60	0	46.0496	0	46.0496	0	46.0496	0	0	0	0	159	98
4275567	9	12570	2	39	1	1	1	0	1	0	1	1	1	1	0.8	111.95	2	1	1.26	2	1	2			60	0	52.1983	0	52.1983	0	52.1983	0	0	0	0	160	100
4283806	12	22818	2	35	1	1	1	1	1	0	1	1	2	2	1.54	57.59	1	0	2.1	2	1	2			60	1	26.4132	1	26.4132	1	26.4132	25	1	0	1	115	76
4295116	9	11640	1	37	0	1	0	2	2	2	2	1	2	2	2.2	36.75	1	1	2.15	2	1	2			60	0	27.9339	0	27.9339	0	27.9339	20	1	0	1	151	88
4328830	9	12063	2	46	1	0	0	0	1	0	1	1	1	1	1.3	65	2	1	1.51	2	1	1	1	1	60	0	52.6612	0	52.6612	0	52.6612	0	0	0	0	150	80
4333937	9	13368	1	47	0	1	0	2	2	2	2	1	1	1	1.5	54.45	1	0	1.08	2	1	1	1	1	60	0	51.8678	0	51.8678	0	51.8678	0	0	0	0	130	80
4338309	10	4050	1	20	1	1	1	0	1	0	1	1	1	1	1.6	60.87	2	0	5.1	2	2	1	1	1	60	0	45.6198	0	45.6198	0	45.6198	0	0	0	0	130	70
4355901	9	11816	2	33	1	1	0	3	2	0	1	1	3	2		5.6	1	1	2.77	2	1	2														150	90
4372623	9	16486	1	20	0	0	0	0	1	0	1	0	1	1	0.9	122.28	2	1	10	2	2	2				0	20.7934	0	20.7934	0	20.7934	0	0	0	0	140	90
4382313	10	17659	1	31	1	1	1	2	2	1	1	1	2	2	1.3	72.62	2	1	2.04	2	1	1	0	1		0	37.8843	0	37.8843	0	37.8843	28.5714	0	2	1	150	80
4404810	10	3082	1	24	1	1	0	3	2	1	1	1	3	2		6.2	1	1			9	1	1	1												160	90
4409870	10	3777	1	26	1	1	0	1	1	2	2	1	3	2	1.9	47.33	1	1	0.82	1	1	1	0	1	60	0	43.3719	0	43.3719	0	43.3719	0	0	0	0	190	100
4410175	10	9106	2	47	1	1	0	1	1	0	1	1	1	1	0.7	111.85	2	0	1.4	2	1	1	0	0		0	42.7107	0	42.7107	0	42.7107	0	0	0	0	120	80
4410192	11	4536	2	65	0	1	0	1	1	2	2	1	2	2	1.85	37.2	1	1	2.35	2	1	2			60	0	45.8843	0	45.8843	0	45.8843	0	0	0	0	155	88
4417567	10	8613	1	24	1	1	1	0	1	0	1	0	1	1	1.4	69.47	2	0	0.54	1	1	1	1	0	60	0	39.7355	0	39.7355	0	39.7355	11.1111	1	0	1	130	90
4429505	10	11350	2	32	1	1	0	1	1	1	1	1	2	2	2.2	38.19	1	0	1.4	2	1	1	1	1	60	0	54.1488	0	54.1488	0	54.1488	0	0	0	0	130	80
4430668	10	12222	1	23	0	1	1	0	1	0	1	1	2	2	1.5	64.45	2	1	1.98	2	1	2				0	40.9256	0	40.9256	0	40.9256	66.6667	0	2	1	140	90
4433038	11	2724	1	31	0	0	1	0	1	0	1	1	1	1	0.88	113.98	2	0	1.06	2	1	1	1	1		0	25.4876	0	25.4876	0	25.4876	0	0	0	0	127	97
4467024	11	7600	2	27	1	1	0	2	2	0	1	1	1	1	0.93	111.37	2	0	2	2	1	2				0	27.8347	0	27.8347	0	27.8347	0	0	0	0	100	60
4468783	11	911	1	47	1	1	0	1	1	1	1	1	1	1	1.44	57.28	1	0	0.29	1	1	1	1	1	60	0	47.7355	0	47.7355	0	47.7355	0	0	0	0	120	80
4494239	11	4771	1	26	1	1	0	1	1	0	1	0	1	1	1.02	100.48	2	0	2.03	2	1	2				0	16.2645	0	16.2645	0	16.2645	0	0	0	0	138	90
4527512	11	9125	2	46	1	1	1	1	1	9	9	1	2	2	2.45	30.31	1	1	4.53	2	2	1	0	1		0	0.0661157	0	0.0661157	0	0.0661157	0	0	0	0	140	90
4533151	11	11450	1	19	1	1	0	1	1	1	1	1	3	2	3.71	22.15	1	1	5.96	2	2	1	1	0	12	1	2.08264	1	2.90909	1	2.08264	50	0	2	1	156	103
4545285	11	16082	1	30	1	1	0	2	2	0	1	1	1	1	2.14	40.08	1	0	1.77	2	1	1	1	1	60	0	39.8347	0	39.8347	0	39.8347	0	0	0	0	138	88
4575020	11	19543	1	37	1	1	1	1	1	0	1	1	3	2	1.44	61.33	2	0	1.76	2	1	1	0	0		0	23.8347	0	23.8347	0	23.8347	0	0	0	0	128	79
4578118	12	21605	2	62	1	1	0	2	2	2	2	1	3	2		4.74	1	0	2.23	2	1	1	0	1												128	80
4578181	11	20663	2	27	0	1	0	1	1	9	9	1	3	2		11.27	1	0	2.82	2	1	1	1	1												110	80
4579246	11	21032	2	35	1	1	0	0	1	0	1	1	2	2	1.23	75.42	2	1	4.67	2	2	1	1	1	60	0	37.0248	1	3.63636	1	3.63636	12.5	1	0	1	166	107
4582573	12	13722	1	46	1	1	0	3	2	0	1	1	3	2	2.13	35.84	1	1	4.17	2	2	1	0	1	12	1	6.64463	1	6.64463	1	6.64463	0	0	0	0	155	76
4604765	12	3050	1	18	1	1	0	1	1	2	2	1	3	2		6.67	1	0	6.84	2	2	1	1	1												139	86
4608332	12	5324	2	32	1	1	1	1	1	0	1	1	1	1	0.67	126.34	2	0	2	2	1	1	1	0		0	18.6777	0	18.6777	0	18.6777	0	0	0	0	118	78
4610295	12	25885	1	47	0	1	0	2	2	1	1	1	1	1	1.42	58.28	1	0	0.97	1	1	1	1	0	60	0	25.2562	0	25.2562	0	25.2562	28.5714	0	2	1	135	92
4613125	12	6401	2	34	1	1	0	1	1	1	1	1	2	2	4.47	15.99	1	1	7.57	2	2	1	1	1	12	1	0.760331	0	0.760331	1	0.760331	50	0	2	1	150	106
4618777	12	8246	2	30	1	1	0	3	2	1	1	1	3	2		6.79	1	1	6.7	2	2	1	1	1												151	90
4647207	12	15364	1	16	1	1	1	0	1	0	1	0	1	1	0.81	130.98	2	0	5.7	2	2	1	1	1		0	8.29752	0	8.29752	0	8.29752	0	0	0	0	124	74
4649466	12	14877	2	32	1	1	0	3	2	1	1	1	2	2	2.66	30.31	1	0	2.42	2	1	1	1	1	12	1	5.78512	1	5.78512	1	5.78512	0	0	0	0	113	71
4655076	12	20642	2	46	0	1	1	1	1	1	1	0	1	1	1.5	54.74	1	0	0.76	1	1	1	1	0		0	4.13223	0	4.13223	0	4.13223	0	0	0	0	137	91
4664825	12	19980	1	60	0	1	0	1	1	2	2	1	1	1	2.54	26.21	1	1	4	2	2	1	0	0	12	1	1.4876	1	1.71901	1	1.4876	0	0	0	0	167	100
4689661	12	24279	1	37	0	1	0	3	2	2	2	1	3	2		15.78	1	1	3.48	2	2	1	0	1												151	94
HN	SIDy	SNo	Gender	Age: year	Segmental sclerosis	Mesangial proliferation	Endocapillary proliferation	Hyaline deposit in arteriole	Hyaline deposit in arteriole	Arterial intimal fibrosis	Arterial intimal fibrosis	Global sclerosis	Interstitial fibrosis/Tubular atrophy	Interstitial fibrosis/Tubular atrophy	First present- Serum creatinine (mg/dL)	First present- eGFR (mL/min/1.73 m^2)	First present- eGFR (mL/min/1.73 m^2)	Hypertension	Proteinuria (g/24hr)	Proteinuria (g/24hr)	Nephrotic range	C4d	Focal/Diffuse	Segmental/global	Follow up time (mo.)	Outcome : ESRD	Time : ESRD (mo.)	Outcome : ΔGFR50%	Time : ΔGFR50% (mo.)	Outcome : ESRD or ΔGFR50%	Time : ESRD or ΔGFR50% (mo.)	Crescent	Crescent C1 C1: 0-25%	Crescent C2 C2: >=25%	Crescent C1 (0-25%) or C2 (>25%)	Systolic BP (mmHg)	Diastolic BP (mmHg)
			1=male		0=absent	0=M0	0=absent	0=no	1=no-mild	0=no	1=no-mild	0=absent	1=T0: 0-25	1=T0: 0-25			1=<60	0-no		1=<1 g	1=Absent - subnephrotic range	1=positive	0=Focal	0=Segmental		0=no		0=no		0=no			0=absent	0=absent	0=absent
			2=female		1=present	1=M1	1=present	1=mild	2=mod-severe	1=mild	2=mod-severe	1=present	2=T1: 26-50	2=T1-T2 : >25			2=>60	1=yes		2=>=1 g	2=Nephrotic	2=negative	1=Diffuse	1=Global		1=yes		1=yes		1=yes			1=present 0-25	2=present >=25	1=present >0
								2=moderate		2=moderate			3=T2: >50
								3=severe		3=severe
